# Supplementary material for: Profiling Neuroactive Compounds in Organic, Conventional, and Processed Tomatoes
Source: Foods. 2025 Nov 17;14(22):3927. doi: 10.3390/foods14223927 (PMC12651413; doi:10.3390/foods14223927)
Supplement: Supplementary file 1 [file foods-14-03927-s001.zip]

Archive with 1 entries (1 files):
- supplementary-foods-3957470.pdf
